# Supplementary material for: Experimental and Computational Investigation on the Interaction of Anticancer Drug Gemcitabine with Human Plasma Protein: Effect of Copresence of Ibuprofen on the Binding
Source: Molecules. 2022 Mar 1;27(5):1635. doi: 10.3390/molecules27051635 (PMC8912049; doi:10.3390/molecules27051635)
Supplement: Supplementary file 1 [file molecules-27-01635-s001.zip]

Archive with 1 entries (1 files):
- molecules-1554097-supplementary.pdf
